# Supplementary material for: A Digital Microfluidic RT-qPCR Platform for Multiple Detections of Respiratory Pathogens
Source: Micromachines (Basel). 2022 Sep 30;13(10):1650. doi: 10.3390/mi13101650 (PMC9611846; doi:10.3390/mi13101650)
Supplement: Supplementary file 1 [file micromachines-13-01650-s001.zip]

Archive with 1 entries (1 files):
- micromachines-1906297-supplementary.pdf
